# Supplementary material for: Moisture availability and groundwater recharge paced by orbital forcing over the past 750,000 years in the southwestern USA
Source: Commun Earth Environ. 2024 Jul 14;5(1):376. doi: 10.1038/s43247-024-01550-0 (PMC11246950; doi:10.1038/s43247-024-01550-0)
Supplement: Supplementary file 4 — Supplementary Data 1 [file 43247_2024_1550_MOESM4_ESM.xlsx]

## Sheet: Data
type	note	core	core_elev_m	core_pos	age_descr	238_ppb_mass	238_ppb_mass_uncertainty	232_ppt_mass	232_ppt_mass_uncertainty	230/232_10-6_at	230/232_10-6_at_uncertainty	delta234_meas	delta234_meas_uncertainty	230/238_activity	230/238_activity_uncertainty	Th_age_uncor_yr	Th_age_uncor_yr_uncertainty	Th_age_cor_yr	Th_age_cor_yr_uncertainty	delta234_init_cor	delta234_init_cor_uncertainty	Th_age_BP_yr	Th_age_BP_yr_uncertainty	delta13C	delta18O	delta234_init_Li	delta234_init_Li_uncertainty	U_age_cor_yr	U_age_cor_yr_uncertainty	U_age_BP_yr	U_age_BP_yr_uncertainty
b		M	18.7	25	SS50	322.848	0.432701	1040.35	21.246	6670.85	137	216.086	2.13581	1.30376	0.00332705	636886	77474.9	636826	77441.6	1303.54	300.585	636754	77441.6	-1.8068	-15.6259	1732.15	60.5	737561	15879.1	737489	15879.1
b		M	18.7	135	SS51	521.529	0.752365	2617.43	52.674	4529.47	91.6184	268.873	2.0426	1.37873	0.00344128	637654	67497.3	637581	67461	1625.44	322.252	637509	67461	-2.11678	-16.1858	1730.13	60.5	659700	15083	659628	15083
b		M	18.7	165	M-165	440.344	0.42883	1182.2	23.7979	8135.82	163.946	228.769	1.56336	1.32475	0.00177606									-1.96	-16.63	1763.16	60.5	723639	14580.5	723567	14580.5
b		R	19.5	25	R-25	385.824	0.347436	2923.03	58.6147	2898.51	58.2557	233.512	1.48796	1.33185	0.00216774									-1.86	-16.77	1777.92	60.5	719320	14316	719248	14316
b		R	19.5	65	SS52	492.918	0.765974	17378	348.713	609.852	12.3015	214.815	2.14548	1.30402	0.00335936	675841	110755	675395	110305	1444.88	498.956	675323	110305	-1.60722	-15.9987	1765.72	60.5	746454	15680.5	746382	15680.5
x		L	15.8	5	L-5	502.931	0.461566	1891.26	37.9959	6102.83	122.867	278.486	1.65059	1.3919	0.00222339									-2.45	-16.33	1707.82	60.5	642652	14653.2	642580	14653.2
i		L	15.8	38	SS53	330.372	0.387498	2266.09	45.59	3233.08	65.3359	244.478	1.83324	1.34501	0.00301097	652195	70845.2	652096	70792.8	1539.76	321.59	652024	70792.8	-2.02864	-15.5181	1708.33	60.5	688911	15206.3	688839	15206.3
d		L	15.8	63	SS150	425.928	0.440006	2195.19	44.5904	4230.61	86.429	228.31	1.30378	1.32243	0.00319006	659572	73360.7	659488	73317.4	1468.24	319.534	659419	73317.4	-1.95	-16.1	1740.7	60.5	719806	14339.4	719734	14339.4
x		L	15.8	83	SS54	401.187	0.571604	1530.37	30.8129	5651.95	114.105	214.785	2.08989	1.30762	0.00268554	796630	4.37464e+25	796530	4.23417e+25	2033.46	#NUM!	796458	4.23417e+25	-2.00275	-16.0028	1731.89	60.5	739647	15826.5	739575	15826.5
b		K	13.3	11	K-X	869.482	0.851193	11500.1	230.344	1865.15	37.3899	355.992	1.64815	1.4962	0.0019108									-1.78	-16.33	1765.44	60.5	567403	13783.8	567331	13783.8
b		K	13.3	36	K-36	1670.92	2.55012	139.325	6.80022	296158	14459.8	355.568	1.56925	1.49772	0.0029604									-1.08	-15.98	1810.24	60.5	576706	13406.6	576634	13406.6
d		K	13.3	61	K-61	384.283	0.317052	368.12	8.21146	25319.4	565.717	351.805	1.52735	1.47104	0.00224209									-1.78	-16.48	1772.04	60.5	572918	13636.5	572846	13636.5
i		K	13.3	80	SS55	1658.74	3.33853	3970.64	80.022	9779.62	197.679	301.084	2.01624	1.41984	0.00361089	586805	43016	586766	43004.6	1577	194.875	586694	43004.6	-2.02972	-15.9824	1728.67	60.5	619306	14774.5	619234	14774.5
i		K	13.3	84	SS151	1467.29	3.21905	1306.78	26.9011	26267.8	543.421	297.467	1.69261	1.41887	0.00426082	631838	66451.6	631812	66443.8	1769.26	345.823	631743	66443.8	-2.13	-16.07	1723.9	60.5	622609	14452.2	622537	14452.2
d		K	13.3	96	SS152	605.76	0.835222	482.542	9.8984	28928.5	594.807	282.86	1.71964	1.39764	0.00275419	625156	47714.8	625131	47706.7	1650.96	226.988	625062	47706.7	-2.77	-15.82	1657.86	60.5	626610	15085.5	626538	15085.5
i		K	13.3	178	SS56	370.359	0.585921	256.315	5.48481	31975.7	687.006	239.558	2.2139	1.34216	0.0033452	753789	250368	753738	250173	2010	2221.28	753666	250173	-1.93761	-15.5273	1716.56	60.5	697818	15763.8	697746	15763.8
x		K	13.3	227	SS153	283.147	0.252493	1063.36	21.8225	5689.31	117.089	206.763	1.2312	1.29587	0.00231481	784502	198989	784405	198779	1891.66	1444.1	784336	198779	-1.7	-16.35	1773.2	60.5	761490	14200.2	761418	14200.2
d		H	9.9	178	H-178	549.645	0.582778	291.876	6.23302	52035.7	1113.32	505.206	2.0331	1.67592	0.0028283	460526	10354.7	460517	10354	1853.02	54.7081	460451	10354	-2.24	-16.68	1741.28	60.5	438478	13737.8	438406	13737.8
x		H	9.9	183	H-183	538.079	0.683889	245.339	5.75365	60573	1422.45	503.879	1.78446	1.67507	0.00294423	463093	10195.2	463084	10194.6	1861.59	54.0122	463018	10194.6	-2.03	-16.82	1765.5	60.5	444304	13397.8	444232	13397.8
i		H	9.9	208	SS58	294.654	0.590635	575.489	11.9599	14000.1	294.814	484.128	3.66167	1.6584	0.00654115	494789	28737.9	494765	28734.5	1955.9	160.473	494693	28734.5	-1.69693	-16.1728	1765.67	60.5	458506	14821.8	458434	14821.8
d		H	9.9	235	H-235-1	398.817	0.446407	105.341	8.3556	101107	8022.4	466.288	1.73184	1.61971	0.0037794	452517	11549.6	452510	11549.6	1672.07	54.9203	452444	11549.6	-1.81	-16.02	1749.22	60.5	468495	13572	468423	13572
d		H	9.9	235	H-235-2	389.182	0.406357	28.1835	2.51138	372901	33229.9	471.406	1.80745	1.63783	0.00218136	484700	10800.1	484695	10799.7	1851.14	56.9229	484629	10799.7	-1.87	-15.92	1739.66	60.5	462685	13681.9	462613	13681.9
i		H	9.9	282	SS59	913.022	1.50491	352.822	7.88895	68475	1537.14	449.271	2.21012	1.60487	0.00414942	476677	16333.9	476668	16333.5	1724.71	80.1449	476596	16333.5	-2.1853	-16.2427	1726.74	60.5	477086	14158.6	477014	14158.6
d		H	9.9	292	H-292	386.994	0.476788	143.644	6.07634	70785.7	2997.74	438.004	1.8214	1.59353	0.00376556	490730	16213.4	490721	16212.7	1749.48	80.5694	490655	16212.7	-1.9	-16.22	1750.28	60.5	490883	13722	490811	13722
i		H	9.9	308	SS60	412.407	0.536514	1699.02	34.1572	6322.21	127.404	420.747	2.29332	1.5797	0.00300183	533378	22101.2	533330	22094.1	1895.28	119.138	533258	22094.1	-1.87549	-15.8927	1737.99	60.5	502629	14266.5	502557	14266.5
d		H	9.9	374	H-374	631.402	0.816403	57.8695	2.32927	284385	11449.5	408.63	1.58296	1.58083	0.00249823	685756	52828.8	685734	52820.1	2829.89	431.982	685668	52820.1	-1.9	-16.08	1744.12	60.5	514233	13664.4	514161	13664.4
d		H	9.9	380	SS61	649.953	0.949048	1535.82	31.09	10931.5	222.211	407.38	2.19651	1.56666	0.00369128	565632	31472.5	565600	31466.6	2010.03	180.382	565528	31466.6	-1.86297	-16.0571	1746.3	60.5	515761	14187	515689	14187
i		H	9.9	394	SS62	683.16	1.06651	554.506	11.3811	31710.5	653.851	395.746	2.23496	1.56107	0.00392786	665502	71793.7	665476	71781.7	2588.37	547.92	665404	71781.7	-1.54217	-16.4235	1790.01	60.5	534787	13977.8	534715	13977.8
i		H	9.9	395	SS155	529.475	0.762714	600.384	12.7047	22624.1	480.084	392.2	1.84201	1.55593	0.00332704	664263	59220.3	664234	59218.3	2556.21	440.366	664165	59218.3	-1.63	-16.53	1787.14	60.5	537408	13660.1	537336	13660.1
d		H	9.9	423	SS156	543.348	0.838978	352.688	7.35027	38284.7	800.565	365.574	1.81441	1.5072	0.00347356	560649	29138.5	560633	29135.9	1778.65	147.636	560564	29135.9	-1.75	-16.38	1770.22	60.5	558950	13869.2	558878	13869.2
x		H	9.9	430	SS63	370.924	0.517368	433.598	9.09208	21226.2	448.067	364.293	2.29137	1.5049	0.00421541	557320	35199.5	557299	35195.4	1755.82	176.691	557227	35195.4	-1.74977	-16.2183	1763.12	60.5	558771	14388.1	558699	14388.1
i		H	9.9	457	SS64	340.295	0.446894	675.068	13.845	12421.5	255.74	355.134	2.08248	1.49452	0.00333832	574786	34049.4	574755	34043.6	1798.1	174.846	574683	34043.6	-1.79839	-15.9525	1747.25	60.5	564588	14347.6	564516	14347.6
d		H	9.9	480	H-480-1	352.532	0.332331	1059.89	21.4842	8099.12	164.577	342.728	1.5909	1.47684	0.00252637									-1.75	-16.12	1758.78	60.5	579519	13834.1	579447	13834.1
d		H	9.9	480	H-480-2	303.769	0.30824	591.266	12.2723	12496.2	259.825	341.737	1.68866	1.47521	0.00234883									-1.74	-16.13	1760.08	60.5	580807	13931.3	580735	13931.3
i		H	9.9	497	SS65	382.758	0.480711	354.944	7.46516	25917.2	546.844	331.604	2.08985	1.45766	0.00306814	547966	27718.9	547947	27716	1556.63	122.989	547875	27716	-1.7864	-16.2066	1759.46	60.5	591349	14417.8	591277	14417.8
d		H	9.9	530	H-530-1	389.234	0.385165	804.978	16.403	11451.6	233.594	310.488	1.5274	1.43639	0.0019568									-2.02	-16	1730.28	60.5	608737	14133.2	608665	14133.2
d		H	9.9	530	H-530-2	328.398	0.326535	824.066	16.842	9421.6	193.005	320.551	1.59307	1.4339	0.00245808									-2.02	-16.1	1734.68	60.5	598335	14119.7	598263	14119.7
x		H	9.9	534	SS157	299.197	0.304604	13669.9	273.855	515.855	10.4039	303.661	1.62323	1.42945	0.00363246	656923	69347.6	656450	69084.3	1936.14	394.182	656381	69084.3	-2.09	-15.95	1722.06	60.5	614929	14343.4	614857	14343.4
i		H	9.9	536	SS66	594.586	0.837326	57391.7	1150.73	236.903	4.76729	275.297	2.01851	1.38688	0.00307409	624602	55575.3	623501	55101	1599.43	255.692	623429	55101	-2.2437	-16.093	1715.14	60.5	648249	15097.6	648177	15097.6
d		H	9.9	550	H-550	480.071	0.491964	1149.2	23.1032	9608.86	193.347	284.068	1.60351	1.39507	0.00185831									-2.44	-16.38	1710.88	60.5	636255	14530.8	636183	14530.8
i		H	9.9	590	SS69	200.97	0.231754	244.132	5.48564	18431.4	416.543	254.318	2.1163	1.35796	0.00363682	636080	72898.3	636048	72883.4	1530.81	330.13	635976	72883.4	-1.81962	-15.5696	1728.58	60.5	679103	15351	679031	15351
x		H	9.9	632	SS67	448.345	0.653313	4630.82	92.9334	2091.49	42.1642	215.125	2.10312	1.31019	0.00315547	1.02109e+06	5.45821e+06	1.02072e+06	5.35401e+06	3834.28	8710120122590935	1.02064e+06	5.35401e+06	-1.95967	-16.1619	1742.59	60.5	741270	15766.8	741198	15766.8
b		I-bis	8.3	702	I-bis-702	316.251	0.274212	795.046	16.0807	9409.4	191.203	310.669	1.60697	1.43468	0.00306886	599397	38343.1	599357	38331.4	1686.06	185.02	599291	38331.4	-2.11	-16.1	1726.94	60.5	607846	14246.9	607774	14246.9
d		I-bis	8.3	713	I-bis-713	591.644	0.565895	198.427	4.27227	68756.1	1482.21	280.029	1.44042	1.39857	0.00201178									-2.53	-16.09	1690.38	60.5	637058	14505.2	636986	14505.2
i		I-bis	8.3	805	SS158	360.326	0.430179	861.588	17.4875	9078.96	184.624	218.808	1.4923	1.31666	0.00227638	6.89905e+06	4.61115e+06	6.88511e+06	4.60972e+06	6.00464e+10	2.22837e+11	6.88504e+06	4.60972e+06	-2.04	-16.1	1732.96	60.5	733291	14787.6	733219	14787.6
b		I-bis	8.3	825	SS71	273.054	0.415478	212.879	6.03041	26435.7	752.737	172.976	2.43139	1.24999	0.0040749									-1.69324	-16.1708	1765.9	60.5	823250	17121	823178	17121
d		I	8.3	470	SS73	653.745	1.1609	2173.14	43.8828	8316.92	169.432	508.302	2.45	1.67678	0.00540717	452041	15556.1	452003	15552.5	1820.12	80.5473	451931	15552.5	-2.44937	-16.1947	1701.92	60.5	428211	14304.5	428139	14304.5
x		I	8.3	617	SS74	452.28	0.576354	2702.57	54.3686	4304.35	87.3709	403.753	2.02534	1.55995	0.00466263	555492	33463.1	555425	33447.6	1935.74	184.876	555353	33447.6	-1.74793	-16.4757	1774.61	60.5	524628	13858	524556	13858
d		I	8.3	664	I-664	343.111	0.380997	199.995	5.4402	43207.5	1176.77	367.867	1.7501	1.52749	0.00267389									-1.76	-16.28	1764.96	60.5	555680	13832.4	555608	13832.4
x		I	8.3	670	I-670	340.057	0.327788	140.637	4.67831	59842.2	1992.03	362.13	1.64272	1.50103	0.00235116									-1.81	-16	1748.34	60.5	557897	13869.5	557825	13869.5
i		I	8.3	674	SS75	282.346	0.262469	7685.24	153.986	925.407	18.6844	369.191	1.70145	1.52772	0.00405759	750045	151812	749814	151435	3063.56	1584.71	749742	151435	-1.9841	-15.9426	1730.84	60.5	547490	14019.1	547418	14019.1
x		I	8.3	702	SS76	402.538	0.648792	195.031	4.72648	50007	1217.8	338.793	2.52512	1.46948	0.00424292	559658	39191.6	559643	39189.1	1643.75	184.707	559571	39189.1	-1.63352	-16.1272	1769.11	60.5	585687	14759.1	585615	14759.1
x		I	8.3	715	SS77	345.784	0.503634	183.466	4.77373	44609.8	1165.87	311.218	2.32493	1.43554	0.00408933	600167	53596.5	600148	53591.8	1692.81	262.915	600076	53591.8	-2.05869	-15.9449	1724.53	60.5	606726	15078.5	606654	15078.5
d		N	6.8	544	N-544	444.31	0.467897	438.98	10.9877	27985.7	701.738	517.233	1.6594	1.67699	0.00307093	425860	7568	425846	7567.3	1720.3	37.1696	425780	7567.3
i		N	6.8	587	SS82	409.071	0.576692	2802.93	56.3052	3537.8	71.381	336.1	2.20854	1.47021	0.0034662	595792	43495.8	595709	43470.2	1805.4	225.493	595637	43470.2	-1.80079	-16.1185	1754.34	60.5	585544	14548.6	585472	14548.6
d		N	6.8	593	SS83	362.852	0.464074	145.674	4.91379	60305.6	2038.89	337.231	2.09442	1.4684	0.00385583	567731	36561.9	567717	36560.4	1673.88	175.102	567645	36560.4	-1.90747	-16.3413	1754.98	60.5	584482	14416.4	584410	14416.4
i		N	6.8	606	SS84	199.101	0.234489	897.194	18.2602	5323.52	109.021	317.63	2.29823	1.45494	0.00372508	785256	344538	785173	343695	2912.29	5997.74	785101	343695	-2.12867	-15.9358	1718.11	60.5	598177	15041.7	598105	15041.7
d		N	6.8	644	N-644	1219.22	1.17127	2567.16	51.485	10860.9	218.003	274.148	1.44847	1.38698	0.00175774	648937	42536.4	648895	42522.9	1711.1	208.842	648829	42522.9	-2.37	-16.47	1720.86	60.5	650911	14330.1	650839	14330.1
x		N	6.8	683	SS85	372.164	0.537648	24.3995	3.2525	344838	45974.7	264.45	2.31966	1.37118	0.00378819	620366	66764.1	620350	66759.1	1522.82	298.651	620278	66759.1	-1.83607	-15.9792	1745.18	60.5	668647	15392.5	668575	15392.5
i		N	6.8	688	SS86	336.036	0.479743	1776.74	35.8311	4255.76	86.5018	253.347	2.31537	1.36474	0.00397333	925994	5.13934e+06	925812	5.05553e+06	3454.59	1932576341317970	925740	5.05553e+06	-1.91979	-15.8918	1734.14	60.5	681595	15600.9	681523	15600.9
d		N	6.8	696	SS87	320.365	0.457241	15.4136	2.29362	464481	69134.1	247.395	2.08358	1.35538	0.00488143	853309	5.37263e+06	853219	5.28372e+06	2748.54	6617775553339241	853147	5.28372e+06	-2.20859	-15.7726	1704.05	60.5	683819	15565.1	683747	15565.1
i		N	6.8	704	SS88	408.262	0.570118	57.2128	3.26884	158347	9059.09	243.512	2.1072	1.34586	0.00437822	696720	157104	696690	157059	1739.35	947.132	696618	157059	-2.01091	-15.5096	1709.48	60.5	690552	15607.1	690480	15607.1
d		N	6.8	720	SS89	408.854	0.597013	1096.63	22.1486	8110.72	164.286	227.006	2.56387	1.31942	0.0027963	639551	78859.4	639499	78827.4	1379.78	324.923	639427	78827.4	-1.86308	-15.9305	1740.72	60.5	721839	16317.9	721767	16317.9
i		N	6.8	740	SS90	398.085	0.540765	538.201	11.5541	15983	344.948	215.18	2.19154	1.31057	0.00340751	1.1367e+06	6.58983e+06	1.13601e+06	6.44211e+06	5310.01	3.6024e+18	1.13593e+06	6.44211e+06	-2.06008	-16.1149	1731.89	60.5	738998	15987.5	738926	15987.5
b	out of stratigraphic order - younger vein	N	6.8	754	SS91	356.582	0.541345	1472.82	29.8866	6670.01	136.095	504.524	2.78978	1.67091	0.00437655	450276	14060.6	450230	14056.9	1797.57	72.1264	450158	14056.9	-2.02438	-16.6683	1759.31	60.5	442606	14145	442534	14145
b	out of stratigraphic order - younger vein	N	6.8	749	SS92	348.157	0.440176	183.455	5.10242	52257.1	1457.75	504.056	2.26281	1.67006	0.00416106	449781	12519.1	449772	12519.1	1793.58	63.9674	449700	12519.1	-2.00177	-16.6487	1760.39	60.5	443153	13768.9	443081	13768.9
b		N	6.8	771	N-771	879.497	0.734019	391.627	8.2127	46366.9	973.469	179.642	1.40163	1.25222	0.00163773									-1.61	-16.7	1796.34	60.5	815907	14699.2	815835	14699.2
b		N	6.8	775	SS93	284.374	0.372323	36.9545	2.62786	158826	11300.8	174.895	2.05118	1.2518	0.00344576	937065	5.39168e+06	936872	5.29221e+06	2460.45	4817309121673217	936800	5.29221e+06	-1.74036	-16.3997	1771.92	60.5	820545	16254.8	820473	16254.8
i		J	5.6	594	SS96	774.862	1.55679	93.2461	3.12213	238635	8005.08	567.947	2.76101	1.74171	0.00499868	419210	11128.2	419206	11128.3	1853.91	58.9821	419134	11128.3	-1.82686	-15.6017	1729.37	60.5	394564	14119.2	394492	14119.2
b		J	5.6	630	SS97	413.847	0.482407	11788.2	236.277	991.105	19.973	542.026	2.17433	1.71223	0.00409804	429443	10010.8	429146	9990.96	1819.63	51.8688	429074	9990.96	-2.28814	-15.507	1685.53	60.5	402018	14140.5	401946	14140.5
d		J	5.6	664	SS98	509.539	0.926802	573.031	12.0689	24682.8	521.797	525.283	3.05294	1.68357	0.00433223	417690	11083.3	417675	11082.9	1707.25	54.372	417603	11082.9	-2.50049	-15.5723	1670.14	60.5	409887	14895.7	409815	14895.7
i		J	5.6	784	SS99	367.867	0.53559	42.6407	3.23504	218785	16604	395.343	2.27339	1.53811	0.003701	504600	20595.1	504593	20595.5	1642.13	96.2752	504521	20595.5	-1.72754	-16.4881	1776.91	60.5	532546	14102.6	532474	14102.6
b		J	5.6	800	J-800	150.842	0.11164	159.465	5.47466	23872.9	820.73	393.94	1.6073	1.53067	0.00299358	483191	13453.5	483174	13451.9	1540.32	58.9082	483108	13451.9	-1.5	-16.76	1808.44	60.5	540038	13300.3	539966	13300.3
b	out of stratigraphic order - younger vein	J	5.6	813	SS100	268.747	0.377029	4153.07	83.5667	1792.38	36.7419	517.985	2.54756	1.67992	0.00698499	429741	15988.1	429574	15969.7	1741.03	79.1275	429502	15969.7	-2.54439	-15.6636	1670.38	60.5	414896	14577.1	414824	14577.1
d		J	5.6	830	J-830	443.437	0.478235	9.18176	4.02836	1.22516e+06	537522	372.527	1.54137	1.53858	0.00268762									-1.67	-16.51	1782.82	60.5	554787	13491.1	554715	13491.1
x		J	5.6	834	SS101	435.057	0.787977	227.981	5.18746	47465.3	1084.93	373.178	2.68267	1.50856	0.00426668	509833	25910.2	509821	25909.1	1573.1	116.274	509749	25909.1	-1.74919	-16.4301	1772.49	60.5	552109	14642.3	552037	14642.3
i		J	5.6	968	SS102	302.616	0.466443	95.1042	3.54136	67348	2512.56	197.064	2.27501	1.28371	0.00354771	932708	5.44245e+06	932530	5.34068e+06	2738.55	7181940962153453	932458	5.34068e+06	-1.9249	-16.1397	1744.6	60.5	772753	16379.1	772681	16379.1
b		J	5.6	992	SS103	337.692	0.462723	330.749	7.09063	21114.6	454.464	174.28	2.0975	1.25428	0.00295621	8.76077e+06	5.90618e+06	8.5561e+06	5.76628e+06	5.34135e+12	3.18184e+13	8.55603e+06	5.76628e+06	-1.74169	-16.5017	1776.29	60.5	822667	16333.8	822595	16333.8
i		G	4.6	425	SS159	510.432	0.595059	768.966	15.5382	18941.5	383.328	566.77	1.62911	1.73069	0.00279544	403304	5631.84	403285	5631.17	1768.79	28.5731	403216	5631.17	-1.9	-15.62	1723.88	60.5	394173	13454.6	394101	13454.6
i	out of stratigraphic order	G	4.6	426	SS105	562.985	0.991903	1865.71	37.5983	8710.6	176.017	570.432	2.55095	1.75077	0.00403834	429807	10222.8	429771	10220.7	1918.38	56.0463	429699	10220.7	-2.00963	-15.6497	1715.76	60.5	390217	14079.5	390145	14079.5
d		G	4.6	497	SS160	307.891	0.382392	114.425	2.41361	75595.5	1597.45	545.785	2.03974	1.70393	0.00302345	405306	6728.84	405299	6728.66	1713	33.1654	405230	6728.66	-2.17	-15.48	1694.5	60.5	401451	13976	401379	13976
i		G	4.6	659	SS106	399.848	0.812186	438.081	9.1176	23140.3	482.696	389.79	3.10966	1.53767	0.00379098	539706	32143.6	539687	32141	1787.61	164.279	539615	32141	-1.5822	-16.487	1789.36	60.5	540033	14807.9	539961	14807.9
d		G	4.6	695	G-695	419.522	0.392795	21.3793	2.73887	488727	62613.3	358.204	1.54856	1.51056	0.00239767									-1.71	-16.22	1766.62	60.5	565445	13667.1	565373	13667.1
x		G	4.6	699	SS107	362.762	0.448916	39.147	1.86808	228551	10921.1	356.082	2.03262	1.49587	0.00414371	574960	38753.2	574949	38750.9	1803.89	200.239	574877	38750.9	-1.74689	-15.6137	1736.77	60.5	561513	14366.5	561441	14366.5
b		G	4.6	799	SS108	362.575	0.670451	238.504	5.71343	32979.5	793.424	226.195	2.47499	1.31576	0.0038029	604108	66694.3	604085	66686.9	1244.09	243.975	604013	66686.9	-1.88475	-16.0215	1742.86	60.5	723543	16177.9	723471	16177.9
b		G	4.6	867	SS109	281.613	0.317234	83.3085	2.65286	69693.1	2221.59	176.113	1.85857	1.25043	0.00229469	720781	144997	720738	144937	1346.27	655.841	720666	144937	-1.74214	-16.4928	1775.86	60.5	818875	15811.6	818803	15811.6
i		F	3.2	427	SS111	248.431	0.219602	5746.28	115.156	1230.79	24.798	563.002	1.94161	1.72663	0.00390561	404863	7576.89	404617	7565.16	1763.64	38.1611	404545	7565.16	-1.99393	-15.5527	1712.84	60.5	394260	13738.2	394188	13738.2
d		F	3.2	449	SS161	483.086	0.607269	2025.15	40.7096	6744.79	135.831	548.643	1.76358	1.71489	0.00299728	417617	6895.87	417570	6893.61	1782.65	35.1654	417501	6893.61	-1.95	-15.41	1710.34	60.5	402897	13673.5	402825	13673.5
x		F	3.2	452	SS112	482.435	0.605845	552.45	11.5374	24575.6	514.439	548.401	2.10407	1.70684	0.00324641	404342	7026.47	404327	7026.12	1716.5	34.682	404255	7026.12	-2.07791	-15.3545	1696.9	60.5	400257	13993.3	400185	13993.3
x		F	3.2	454	SS162	476.103	0.693925	268.436	5.50074	50129.2	1028.98	546.395	1.95212	1.71421	0.00322767	421917	7775.27	421908	7774.9	1797.21	39.9744	421839	7774.9	-2.09	-15.37	1696.54	60.5	401481	13902.4	401409	13902.4
x		F	3.2	555	SS113	389.898	0.546165	220.82	5.46241	46323.2	1147.94	430.379	2.33149	1.59118	0.00324184	524017	21253	524005	21252.7	1888.32	114.171	523933	21252.7	-1.98448	-16.1689	1740.77	60.5	495175	14235	495103	14235
x	out of stratigraphic order - younger vein	F	3.2	573	SS114	287.06	0.301226	255.316	5.58427	31270.2	686.016	528.441	2.08657	1.68683	0.00337548	415890	8006.33	415877	8005.97	1708.83	39.2162	415805	8005.97	-2.36009	-15.5383	1680.72	60.5	410000	14154.6	409928	14154.6

## Sheet: Description
	U-series measurements. Errors are 2σ analytical errors (absolute uncertainties). All calculations used the decay constants of Cheng et al. (2013) for 234U and 230Th, Jaffey et al. (1971) for 238U and Le Roux and Glendenin (1963) for 232Th.
	Column A:	(b: Brief rise of the water table; i: increase of WT; d: decrease of WT; x: submergence) as explained in the method section
	Column C&D:	Name and elevation of the core (in m)
	Column E:	Position of the sample within the core in mm from the top
	Column F:	Unique sample name
	Column G&H:	mass ratio of 238U in parts per billion
	Column I&J:	mass ratio of 230Th in parts per trillion
	Column K&L:	atomic ratio of 230Th / 232Th multiplied by 1000000
	Column M&N:	measured delta234U
	Column O&P:	activity ratio of 230Th / 238U
	Column Q&R:	230TH/U age - not corrected for detrital 230Th
	Column S&T:	230TH/U age - corrected for detrital 230Th
	Column U&V:	initial delta 234U
	Column W&X:	230TH/U age - corrected for detrital 230Th - before the year 1950 CE
	Column Y:	delta13C
	Column Z:	delta18O
	Column AA&AB:	initial delta 234U calculated based on the correlation of Li et al. (see method section)
	Column AC&AD:	234U/U age
	Column AE&AF:	234U/U age - before the year 1950 CE
