# Supplementary material for: Moisture availability and groundwater recharge paced by orbital forcing over the past 750,000 years in the southwestern USA
Source: Commun Earth Environ. 2024 Jul 14;5(1):376. doi: 10.1038/s43247-024-01550-0 (PMC11246950; doi:10.1038/s43247-024-01550-0)
Supplement: Supplementary file 5 — Supplementary Data 2 [file 43247_2024_1550_MOESM5_ESM.xlsx]

## Sheet: Tabelle1
Age (ka)	Water Table (m)	Note
1	-0.712929	This is the Spline curve; grey line in the background of figures in the main manuscript; plotted in the supplementary material
2	-0.0434754
3	0.639276
4	1.27276
5	2.01987
6	2.86537
7	3.47206
8	4.24877
9	4.97767
10	5.51386
11	6.02092
12	6.43996
13	6.81772
14	7.11739
15	7.47398
16	7.80651
17	8.23823
18	8.9028
19	9.39932
20	9.86404
21	10.1122
22	10.0973
23	10.0223
24	9.87221
25	9.68134
26	9.44554
27	8.79757
28	8.31737
29	7.49611
30	7.05903
31	6.76672
32	6.61921
33	6.53032
34	6.50087
35	6.6653
36	6.94121
37	7.55594
38	7.9482
39	8.50314
40	8.77411
41	8.98156
42	9.12548
43	9.17303
44	9.07827
45	8.36317
46	8.13379
47	7.99608
48	7.15587
49	7.01964
50	6.96029
51	6.97782
52	7.07247
53	7.31578
54	7.65688
55	8.11016
56	8.40017
57	8.52266
58	8.47679
59	8.22829
60	7.48
61	6.43187
62	5.7237
63	5.36884
64	5.46256
65	5.80744
66	7.25135
67	8.10008
68	9.69708
69	10.2194
70	10.5
71	10.5373
72	10.3331
73	9.88565
74	7.78794
75	6.65697
76	4.45249
77	3.55769
78	3.06965
79	2.80398
80	2.70415
81	2.81968
82	3.28428
83	3.9451
84	4.90546
85	5.99052
86	7.12836
87	8.56321
88	9.46367
89	10.4891
90	10.9102
91	10.9812
92	10.8384
93	10.5411
94	10.0895
95	9.47381
96	8.65925
97	7.834
98	6.83202
99	6.00833
100	2.69994
101	2.64342
102	2.77041
103	3.51191
104	4.62732
105	5.9822
106	7.37467
107	8.18933
108	8.60135
109	8.81303
110	8.83253
111	8.60531
112	8.13468
113	7.14727
114	5.16287
115	3.52557
116	2.00449
117	0.543938
118	0.0221232
119	-0.351193
120	-0.575683
121	-0.66992
122	-0.0634967
123	0.201626
124	1.21162
125	1.83317
126	2.56112
127	3.23992
128	3.80345
129	4.24023
130	4.57411
131	4.78764
132	4.90497
133	4.95094
134	4.89169
135	4.75337
136	4.53376
137	4.2421
138	3.99799
139	4.11418
140	4.57242
141	5.44801
142	7.21583
143	8.72123
144	10.7348
145	11.7179
146	12.3308
147	12.5683
148	12.4181
149	11.7253
150	10.8923
151	10.0604
152	9.42225
153	8.97197
154	8.67905
155	8.46941
156	8.37238
157	8.47853
158	8.6391
159	8.91235
160	9.14576
161	9.35354
162	9.51391
163	9.62925
164	9.69725
165	9.71998
166	9.62452
167	9.41358
168	9.08492
169	8.66228
170	8.22916
171	7.81719
172	7.40628
173	7.05989
174	6.77783
175	6.54431
176	6.35878
177	6.2767
178	6.3441
179	6.51687
180	6.75009
181	7.06742
182	7.46818
183	7.96658
184	8.5348
185	9.16703
186	9.6753
187	10.1008
188	10.3587
189	10.5316
190	10.6092
191	10.6127
192	10.5571
193	10.4372
194	9.51672
195	9.04057
196	7.4742
197	7.00522
198	6.56419
199	6.11043
200	5.67173
201	5.23604
202	4.80076
203	4.31269
204	3.82982
205	3.2673
206	2.67835
207	2.03956
208	1.44499
209	0.879256
210	0.565455
211	0.375888
212	0.405827
213	0.616322
214	0.942724
215	1.43147
216	2.01462
217	2.61554
218	3.16442
219	3.49071
220	3.72975
221	3.73639
222	3.56725
223	3.16455
224	2.67069
225	1.9777
226	1.29725
227	0.753796
228	0.337795
229	0.2159
230	0.196009
231	0.231403
232	0.360323
233	0.694119
234	0.92502
235	1.35461
236	1.66503
237	1.99068
238	2.31934
239	2.62833
240	2.91094
241	3.21316
242	3.49316
243	3.79717
244	4.07575
245	4.34276
246	4.56561
247	4.75644
248	4.90007
249	5.00997
250	5.09983
251	5.16307
252	5.24591
253	5.33157
254	5.44158
255	5.56863
256	5.70567
257	5.86712
258	6.04567
259	6.23409
260	6.45441
261	6.69121
262	6.9618
263	7.26955
264	7.57082
265	7.86921
266	8.15471
267	8.41408
268	8.68697
269	8.9202
270	9.13426
271	9.30848
272	9.44734
273	9.55578
274	9.64904
275	9.733
276	9.78595
277	9.80235
278	9.79808
279	9.78399
280	9.74317
281	9.6403
282	9.47934
283	9.26299
284	9.05271
285	8.88445
286	8.73675
287	8.62542
288	8.51653
289	8.39262
290	8.27674
291	8.15207
292	8.02287
293	7.88957
294	7.7604
295	7.61666
296	7.4765
297	7.33707
298	7.19274
299	7.05103
300	6.91316
301	6.75509
302	6.61262
303	6.43902
304	6.19232
305	5.92159
306	5.55327
307	5.1949
308	4.89636
309	4.62377
310	4.43744
311	4.26335
312	4.09146
313	3.9117
314	3.74556
315	3.55954
316	3.369
317	3.16624
318	2.94619
319	2.73417
320	2.53285
321	2.31932
322	2.12772
323	1.9183
324	1.73186
325	1.5345
326	1.38352
327	1.29923
328	1.31599
329	1.37751
330	1.43619
331	1.51881
332	1.61703
333	1.72103
334	1.84951
335	1.99302
336	2.14248
337	2.3161
338	2.50414
339	2.69905
340	2.93838
341	3.17359
342	3.44779
343	3.72746
344	4.01448
345	4.29555
346	4.57031
347	4.88175
348	5.24646
349	5.62626
350	6.0716
351	6.50741
352	6.93019
353	7.3694
354	7.77602
355	8.19306
356	8.52315
357	8.78339
358	8.94624
359	9.04206
360	9.13138
361	9.21496
362	9.29129
363	9.36204
364	9.426
365	9.48722
366	9.54756
367	9.60385
368	9.65917
369	9.71162
370	9.76136
371	9.80879
372	9.85452
373	9.89802
374	9.91083
375	9.88802
376	9.84013
377	9.76033
378	9.70622
379	9.61875
380	9.54475
381	9.47006
382	9.37938
383	9.30809
384	9.20504
385	9.12772
386	9.00198
387	8.88563
388	8.73277
389	8.58308
390	8.34979
391	8.13008
392	7.82705
393	7.52733
394	7.1988
395	6.85781
396	6.49649
397	6.12463
398	5.72256
399	5.32417
400	4.92924
401	4.58039
402	4.25649
403	3.9377
404	3.63295
405	3.36389
406	3.11728
407	2.90038
408	2.72962
409	2.65916
410	2.66132
411	2.70452
412	2.7828
413	2.88209
414	3.01861
415	3.17731
416	3.37137
417	3.58123
418	3.8352
419	4.10969
420	4.42322
421	4.75811
422	5.13848
423	5.53524
424	5.97418
425	6.50725
426	7.07905
427	7.7293
428	8.41152
429	9.03815
430	9.60312
431	10.1113
432	10.5318
433	10.9326
434	11.2797
435	11.6075
436	11.901
437	12.1471
438	12.3877
439	12.5668
440	12.6806
441	12.7251
442	12.6989
443	12.6411
444	12.5481
445	12.4232
446	12.2632
447	12.0696
448	11.8431
449	11.5848
450	11.2913
451	10.9654
452	10.5363
453	10.0204
454	9.42194
455	8.88971
456	8.10468
457	7.55756
458	7.02007
459	6.72796
460	6.73587
461	6.80931
462	6.94821
463	7.15496
464	7.42659
465	7.76689
466	8.30138
467	8.93164
468	9.74557
469	10.6089
470	11.3817
471	12.0351
472	12.5612
473	12.8656
474	13.0069
475	12.9197
476	12.7093
477	12.3791
478	11.9305
479	11.3613
480	10.2689
481	8.95054
482	7.84865
483	6.82077
484	6.43157
485	6.17803
486	6.05781
487	6.07341
488	6.224
489	6.56406
490	7.14195
491	7.94935
492	8.94202
493	9.93803
494	10.8219
495	11.5882
496	12.1342
497	12.5276
498	12.659
499	12.6761
500	12.5831
501	12.3821
502	11.7997
503	10.5269
504	9.66423
505	8.24369
506	7.70751
507	7.25646
508	6.88781
509	6.6043
510	6.40335
511	6.28663
512	6.2533
513	6.37427
514	6.60213
515	7.00366
516	7.46877
517	8.03152
518	8.67018
519	9.36501
520	10.0217
521	10.5981
522	11.1333
523	11.5879
524	11.9954
525	12.3274
526	12.5732
527	12.7024
528	12.6999
529	12.6097
530	12.459
531	12.2452
532	11.9731
533	11.6375
534	11.2328
535	10.5735
536	9.81316
537	8.8356
538	7.78864
539	6.67489
540	5.6226
541	4.74058
542	3.91794
543	3.49447
544	3.1916
545	3.07286
546	3.06744
547	3.14049
548	3.29522
549	3.5275
550	3.84155
551	4.25104
552	4.98397
553	5.83244
554	6.96427
555	8.17958
556	9.4178
557	10.5593
558	11.6014
559	12.5078
560	13.3538
561	14.053
562	14.4683
563	14.7068
564	14.6094
565	14.3809
566	14.0386
567	13.5853
568	13.0197
569	11.8615
570	10.3968
571	8.75313
572	7.499
573	6.70028
574	6.43149
575	6.3831
576	6.5097
577	6.91134
578	7.61439
579	11.3344
580	12.6919
581	13.9987
582	14.7472
583	15.3562
584	15.8395
585	16.1838
586	16.4011
587	16.4833
588	16.3804
589	16.1419
590	15.8372
591	15.4929
592	15.0912
593	13.6684
594	13.0431
595	11.386
596	10.6652
597	9.93674
598	9.30353
599	8.70643
600	8.22682
601	7.87728
602	7.65466
603	7.68233
604	7.86063
605	8.30807
606	8.86306
607	9.56241
608	11.5052
609	12.3083
610	14.1446
611	14.6522
612	15.0483
613	15.337
614	15.5105
615	15.5756
616	15.5258
617	15.3387
618	15.0105
619	14.53
620	13.411
621	12.531
622	11.0224
623	9.10094
624	8.10606
625	7.46581
626	6.11586
627	5.83111
628	5.71534
629	5.79479
630	6.08474
631	6.53036
632	7.12637
633	7.87235
634	8.76895
635	10.947
636	12.4229
637	14.794
638	16.1526
639	17.1886
640	17.8677
641	18.4204
642	18.9105
643	19.2769
644	19.5472
645	19.7437
646	19.8334
647	19.8507
648	19.781
649	19.678
650	19.5735
651	19.4544
652	19.3309
653	19.2372
654	19.1768
655	19.1465
656	19.1491
657	19.1834
658	19.2497
659	19.3461
660	19.4755
661	19.6351
662	19.8276
663	20.0516
664	20.3062
665	20.5938
666	20.9116
667	21.2622
668	21.6285
669	21.8766
670	21.9292
671	21.8184
672	21.4833
673	21.0221
674	20.4331
675	19.695
676	18.7865
677	17.4167
678	15.8993
679	13.9145
680	11.7186
681	9.46027
682	7.15752
683	5.68103
684	4.88446
685	4.9575
686	5.5895
687	6.78048
688	9.3157
689	12.8726
690	15.2343
691	18.2266
692	19.2151
693	19.9283
694	20.3659
695	20.4356
696	20.1822
697	19.5783
698	18.7958
699	17.9318
700	16.9403
701	15.8226
702	14.6149
703	13.208
704	11.2577
705	9.16623
706	6.70445
707	5.01777
708	3.83136
709	3.42047
710	3.35934
711	3.93514
712	4.92873
713	6.50917
714	8.46181
715	10.5203
716	12.5189
717	14.3906
718	16.6294
719	17.9934
720	19.6248
721	20.3368
722	20.89
723	21.3342
724	21.6687
725	21.8957
726	22.0131
727	22.0222
728	21.9144
729	21.6611
730	21.3005
731	20.9252
732	20.594
733	20.2591
734	19.9884
735	19.7402
736	19.5569
737	19.4067
738	19.2807
739	19.1779
740	19.0988
741	19.0439
742	19.0125
743	19.03
744	19.094
745	19.231
746	19.375
747	19.53
748	19.6804
749	19.8263
